# Supplementary material for: DDM1-mediated gene body DNA methylation is associated with inducible activation of defense-related genes in Arabidopsis
Source: Genome Biol. 2023 May 5;24:106. doi: 10.1186/s13059-023-02952-7 (PMC10161647; doi:10.1186/s13059-023-02952-7)
Supplement: Supplementary file 2 — Additional file 2: Supplementary data 1. Number of interrogated genes and DNA methylation regions for the analyses in Figs. 2 to 6 and Additional file 1: Fig. S6. [file 13059_2023_2952_MOESM2_ESM.xlsx]

## Sheet: Figure2
	ETI hyper	ETI sup	no overlap	total
ddm1 hyper	794	42	2289	3125
ddm1 sup	48	355	2658	3061
ddm1_basal_up	162	171	2526	2859
ddm1_basal_down	160	122	1811	2093
no overlap	887	640
total	1729	1037

## Sheet: Figure3C
Figure 3C
	No. of windows
demethylated in ddm1 (GBM-like^ddm1, mock)	2455
keep GBM-like methylation in ddm1 (GBM-like^weak, mock)	5595

## Sheet: Figure4B-D
Figure4B-D
	No. of all DEGs (ddm1/Col-0)	TSS TEM-like^ddm1	gbTEM-like^ddm1	pTEM-like^ddm1
mock	8873	35	9	117
BAsub	6106	37	14	98
mockDC	11417	88	31	193
BAsubDC	10037	68	16	153

## Sheet: Figure5B-C
Figure5B-C
	No. of all DEGs (ddm1/Col-0)	GBM^ddm1	pGBM-like^ddm1
mock	8873	340	79
BAsub	6106	281	57
mockDC	11417	444	103
BAsubDC	10037	405	96
	ddm1_hyper	ddm1_sup
GBM^weak	869	519
GBM^ddm1_mock	165	76
GBM^ddm1_BAsub	195	66
GBM^ddm1_mockDC	167	73
GBM^ddm1_BAsubDC	183	58

## Sheet: Figure5F
Figure 5G
	upregulated in Col-0 (BasubDC/mock)	downegulated in Col-0 (BasubDC/mock)
unmethylated	1086	1105
GBM^ddm1	210	222
GBM^weak	1291	1842

## Sheet: Figure 6D and 6F
Figure 6D
	No. of differentially expressed in h1 (q<0.05)
unmethylated	114
GBM_ddm1	57
GBM_weak	118
Figure 6F
	No. of differentially expressed in h1 (q<0.05)
unmethylated	114
GBM_UC	60
GBM_C	120

## Sheet: Figure S6F
Figure S6F
	No. of differentially expressed in met1 (q<0.05)	No. of differentially expressed in h1met1 (q<0.05)
unmethylated	1148	1379
GBM_UC	376	526
GBM_C	685	795
