# Supplementary material for: DDM1-mediated gene body DNA methylation is associated with inducible activation of defense-related genes in Arabidopsis
Source: Genome Biol. 2023 May 5;24:106. doi: 10.1186/s13059-023-02952-7 (PMC10161647; doi:10.1186/s13059-023-02952-7)
Supplement: Supplementary file 3 — Additional file 3: Supplementary data 2. Selected 133 hub-like genes for subnetwork model in Additional file 1: Fig. S7. [file 13059_2023_2952_MOESM3_ESM.xlsx]

## Sheet: Sheet1
Supplemental Data Set 2. Selected 133 hub-like genes for subnetwork model in Figure S7
AGI	Gene symbol	Gene description_TAIR10	Curator_summary_TAIR10	Number of first neighbor
AT4G29810	MKK2	MAP kinase kinase 2	encodes a MAP kinase kinase 2 that regulates MPK6 and MPK4 in response to cold and salt stresses. Co-expression with MEKK1 in protoplasts activated MKK2 activity, suggesting that MEKK1 may be a regulator of MKK2.	956
AT1G74710	ICS1	ADC synthase superfamily protein	Encodes a protein with isochorismate synthase activity. Mutants fail to accumulate salicylic acid. Its function may be redundant with that of ICS2 (AT1G18870).	857
AT1G64280	NPR1	regulatory protein (NPR1)	This gene is a key regulator of the salicylic acid (SA)-mediated systemic acquired resistance (SAR) pathway. It is similar to the transcription factor inhibitor I kappa B, and contains ankyrin repeats. It confers resistance to the pathogens Pseudomonas syringae and Peronospora parasitica in a dosage-dependent fashion. Although transgenic Arabidopsis plants overexpressing NPR1 acquire enhanced sen…	849
AT5G48160	OBE2	Protein of unknown function (DUF1423)	Encodes a nuclear PHD finger protein that is functionally redundant with OBE1 and plays an important role in the maintenance and/or establishment of the root and shoot apical meristems.	414
AT1G48410	AGO1	Stabilizer of iron transporter SufD / Polynucleotidyl transferase	Encodes an RNA Slicer that selectively recruits microRNAs and siRNAs. There is currently no evidence that AGO1 Slicer is in a high molecular weight RNA-induced silencing complex (RISC). Mutants are defective in post-transcriptional gene silencing and have pleiotropic developmental and morphological defects. Through its action on the regulation of ARF17 expression, the protein regulates genes invo…	402
AT3G21630	CERK1	chitin elicitor receptor kinase 1	LysM receptor-like kinase. Essential in the perception and transduction of the chitin oligosaccharide elicitor. Involved in chitin-mediated plant innate immunity. Located in the plasma membrane.	399
AT5G24800	BZIP9	basic leucine zipper 9	Encodes bZIP protein BZO2H2.	351
AT5G61150	VIP4	leo1-like family protein	Encodes highly hydrophilic protein involved in positively regulating FLC expression. Mutants are early flowering and show a loss of FLC expression in the absence of cold.	334
AT3G23430	PHO1	phosphate 1	mutant is deficient in the transfer of phosphate from root epidermal and cortical cells to the xylem. encodes protein with the mainly hydrophilic N-terminal and the C-terminal containing 6 potential membrane-spanning domains.	327
AT4G27260	GH3.5	Auxin-responsive GH3 family protein	encodes an IAA-amido synthase that conjugates Asp and other amino acids to auxin in vitro. Lines carrying insertions in this gene are hypersensitive to auxin.	322
AT2G26560	PLA2A	phospholipase A 2A	Encodes a lipid acyl hydrolase with wide substrate specificity that accumulates upon infection by fungal and bacterial pathogens. Protein is localized in the cytoplasm in healthy leaves, and in membranes in infected cells. Plays a role in cell death and differentially affects the accumulation of oxylipins. Contributes to resistance to virus.	274
AT2G18950	HPT1	homogentisate phytyltransferase 1	Encodes homogentisate phytyltransferase involved in tocopherol biosynthesis. Has impact on seed longevity and plays a role in the adaptation to low temperature stress, notably phloem loading.	264
AT5G51060	RBOHC	NADPH/respiratory burst oxidase protein D	RHD2 (along with RHD3 and RHD4) is required for normal root hair elongation. Has NADPH oxidase activity. Gene is expressed in the elongation and differention zone in trichoblasts and elongating root hairs. RDH2 is localized to the growing tips of root hair cells. It is required for the production of reactive oxygen species in response to extracellular ATP stimulus. The increase in ROS production …	256
AT4G26080	ABI1	Protein phosphatase 2C family protein	Involved in abscisic acid (ABA) signal transduction. Negative regulator of ABA promotion of stomatal closure.	252
AT2G46830	CCA1	circadian clock associated 1	Encodes a transcriptional repressor that performs overlapping functions with LHY in a regulatory feedback loop that is closely associated with the circadian oscillator of Arabidopsis. Binds to the evening element in the promoter of TOC1 and represses TOC1 transcription. CCA1 and LHY colocalize in the nucleus and form heterodimers in vivo. CCA1 and LHY function synergistically in regulating circad…	233
AT2G25930	ELF3	hydroxyproline-rich glycoprotein family protein	Encodes a novel nuclear protein that is expressed rhythmically and interacts with phytochrome B to control plant development and flowering through a signal transduction pathway. Required component of the core circadian clock regardless of light conditions.	195
AT4G35090	CAT2	catalase 2	Encodes a peroxisomal catalase, highly expressed in bolts and leaves. mRNA expression patterns show circadian regulation with mRNA levels being high in the subjective early morning. Loss of function mutations have increased H2O2 levels and increased H2O2 sensitivity. Mutants accumulate more toxic ions yet show decreased sensitivity to Li+. This decreased sensitivity is most likely due to an insen…	193
AT1G16540	ABA3	molybdenum cofactor sulfurase (LOS5) (ABA3)	Encodes molybdenum cofactor sulfurase. Involved in Moco biosynthesis. Involved in the conversion of ABA-aldehyde to ABA, the last step of abscisic acid (ABA) biosynthesis. <i>sir</i> loss-of-function mutants are resistant to sirtinol, a modulator of auxin signaling.N terminal domain is similar to bacterial NifS suggesting a common mechanism for sulphur mobilization and transfer. Also involved in …	172
AT5G52640	HSP90.1	heat shock protein 90.1	Encodes a cytosolic heat shock protein AtHSP90.1. AtHSP90.1 interacts with disease resistance signaling components SGT1b and RAR1 and is required for RPS2-mediated resistance.	159
AT4G31860	AT4G31860	Protein phosphatase 2C family protein	0	158
AT5G10740	AT5G10740	Protein phosphatase 2C family protein	0	155
AT1G22280	PAPP2C	phytochrome-associated protein phosphatase type 2C	Encodes a phytochrome-associated protein, PAPP2C (phytochrome-associated protein phosphatase type 2C). PAPP2C interacts in the nucleus with phyA (phytochrome A) and phyB. Functions as a regulator of phytochrome-interacting factor PIF3 by dephosphorylating phytochromes in the nucleus.	153
AT2G20630	PIA1	PP2C induced by AVRRPM1	0	153
AT4G31750	WIN2	HOPW1-1-interacting 2	Encodes HopW1-1-Interacting protein 2 (WIN2). Interacts with the P. syringae effector HopW1-1. WIN2 has protein phosphatase activity. Modulates plant defenses against bacteria. Three WIN proteins are identified so far (WIN1: AT1G80600; WIN2: AT4G31750; WIN3: AT5G13320).	152
AT1G72770	HAB1	homology to ABI1	mutant has ABA hypersensitive inhibition of seed germination; Protein Phosphatase 2C; regulates the activation of the Snf1-related kinase OST1 by abscisic acid.	142
AT3G62260	AT3G62260	Protein phosphatase 2C family protein	0	142
AT5G39740	RPL5B	ribosomal protein L5 B	Encodes a ribosomal protein RPL5B that is involved in ribosome biogenesis and plays a role in organ size control by promoting cell proliferation and preventing compensation in normal leaf development.	142
AT4G26110	NAP1;1	nucleosome assembly protein1;1	Encodes a member of a small gene family of proteins with similarity to nucleosome assembly proteins.May function in nucleotide excision repair. Loss of function mutations have no obvious visible phenotypes but do seem to affect transcription of NER related genes.	141
AT3G08730	S6K1	protein-serine kinase 1	Encodes a protein-serine kinase that phosphorylates ribosomal protein in vitro. Activation of AtS6k is regulated by 1-naphthylacetic acid and kinetin, at least in part, via a lipid kinase-dependent pathway. Involved in translational up-regulation of ribosomal proteins. Phosphorylated by PDK1. Interacts with RAPTOR1, which in turn interacts with TOR. SPK6 activity is affected by osmotic stress, an…	133
AT4G09570	CPK4	calcium-dependent protein kinase 4	Encodes a member of Calcium Dependent Protein Kinase (CDPK) gene family.Positive regulator of ABA signaling. Phosphorylates ABA responsive transcription factors ABF1 and ABF4.	132
AT1G17550	HAB2	homology to ABI2	Protein Phosphatase 2C	130
AT3G08720	S6K2	serine/threonine protein kinase 2	Encodes a ribosomal-protein S6 kinase. Gene expression is induced by cold and salt (NaCl). Activation of AtS6k is regulated by 1-naphthylacetic acid and kinetin, at least in part, via a lipid kinase-dependent pathway. Phosphorylates specifically mammalian and plant S6 at 25 degrees C but not at 37 degrees C. Involved in translational up-regulation of ribosomal proteins.	129
AT4G04720	CPK21	calcium-dependent protein kinase 21	member of Calcium Dependent Protein Kinase	129
AT4G04500	CRK37	cysteine-rich RLK (RECEPTOR-like protein kinase) 37	Encodes a cysteine-rich receptor-like protein kinase.	127
AT1G66880	AT1G66880	Protein kinase superfamily protein	0	126
AT3G29160	KIN11	SNF1 kinase homolog 11	encodes a SNF1-related protein kinase that physically interacts with SCF subunit SKP1/ASK1 and 20S proteosome subunit PAD1. It has also been shown to interact with the WD protein PDL1.	126
AT4G24400	CIPK8	CBL-interacting protein kinase 8	Encodes a CBL (calcineurin B-like calcium sensor proteins) -interacting serine/threonine protein kinase. Regulates the low-affinity phase of the primary nitrate response.	125
AT1G35670	CPK11	calcium-dependent protein kinase 2	Encodes a Ca(2+)-dependent, calmodulin-independent protein kinase that is rapidly induced by drought and high-salt stress but not by low-temperature stress or heat stress. Positive regulator of ABA signaling. Phosphorylates ABA responsive transcription factors ABF1 and ABF4.	124
AT5G12480	CPK7	calmodulin-domain protein kinase 7	calmodulin-domain protein kinase CDPK isoform 7 (CPK7)	121
AT2G23080	AT2G23080	Protein kinase superfamily protein	0	120
AT3G20770	EIN3	Ethylene insensitive 3 family protein	Encodes EIN3 (ethylene-insensitive3), a nuclear transcription factor that initiates downstream transcriptional cascades for ethylene responses.	120
AT4G23100	PAD2	glutamate-cysteine ligase	Encodes the enzyme glutamate-cysteine ligase catalyzing the first, and rate-limiting, step of glutathione biosynthesis. Required for cell proliferation at the root tip. Involved in susceptibility to the bacterial pathogen Pseudomonas syringae. Mutants are phytoalexin defective.	119
AT4G38470	STY46	ACT-like protein tyrosine kinase family protein	0	119
AT1G48260	CIPK17	CBL-interacting protein kinase 17	Encodes a member of the SNF1-related kinase (SnRK) gene family (SnRK3.21), which has also been reported as a member of the CBL-interacting protein kinases (CIPK17).	118
AT2G33700	AT2G33700	Protein phosphatase 2C family protein	0	118
AT3G17510	CIPK1	CBL-interacting protein kinase 1	Encodes a CBL-interacting protein kinase. Specifically interacts with ECT1 and ECT2.	118
AT5G66210	CPK28	calcium-dependent protein kinase 28	member of Calcium Dependent Protein Kinase	118
AT1G30270	CIPK23	CBL-interacting protein kinase 23	Arabidopsis thaliana CBL-interacting protein kinase 23. CIPK23 serves as a positive regulator of the potassium transporter AKT1 by directly phosphorylating AKT1. CIPK23 is activated by the binding of two calcineurin B-like proteins, CBL1 and CBL9.	117
AT2G19480	NAP1;2	nucleosome assembly protein 1;2	This gene is predicted to encode a nucleosome assembly protein. Plant lines expressing an RNAi construct directed against this gene show a reduction in agrobacterium-mediated root transformation.	117
AT3G09010	AT3G09010	Protein kinase superfamily protein	0	117
AT5G07070	CIPK2	CBL-interacting protein kinase 2	Encodes CBL-interacting protein kinase 2 (CIPK2).	117
AT2G17290	CPK6	Calcium-dependent protein kinase family protein	Encodes calcium dependent protein kinase 6 (CPK6), a member of the Arabidopsis CDPK gene family. CDPKs contain an intrinsic Ca2+-activation domain with four EF hand Ca2+-binding sites. CDPKs protein kinases have been proposed to function in multiple plant signal transduction pathways downstream of [Ca2+]cyt elevations, thus transducing various physiological responses. CPK6 is expressed in both gu…	115
AT1G29230	CIPK18	CBL-interacting protein kinase 18	Encodes a member of the SNF1-related kinase (SnRK) gene family (SnRK3.20), which has also been reported as a member of the CBL-interacting protein kinases (CIPK18).	114
AT4G04695	CPK31	calcium-dependent protein kinase 31	member of Calcium Dependent Protein Kinase. Involved in response to salicylic acid.	114
AT4G33080	AT4G33080	AGC (cAMP-dependent, cGMP-dependent and protein kinase C) kinase family protein	0	113
AT3G57530	CPK32	calcium-dependent protein kinase 32	Calcium-dependent Protein Kinase. ABA signaling component that regulates the ABA-responsive gene expression via ABF4. AtCPK32 has autophosphorylation activity and can phosphorylate ABF4 in vitro	112
AT3G20860	NEK5	NIMA-related kinase 5	Encodes a member of the NIMA-related serine/threonine kinases (Neks) that have been linked to cell-cycle regulation in fungi and mammals. Plant Neks might be involved in plant development processes.	110
AT3G51850	CPK13	calcium-dependent protein kinase 13	member of Calcium Dependent Protein Kinase	110
AT5G14640	SK13	shaggy-like kinase 13	0	110
AT2G32510	MAPKKK17	mitogen-activated protein kinase kinase kinase 17	member of MEKK subfamily	109
AT4G18950	AT4G18950	Integrin-linked protein kinase family	0	109
AT4G23050	AT4G23050	PAS domain-containing protein tyrosine kinase family protein	0	109
AT4G35310	CPK5	calmodulin-domain protein kinase 5	calmodulin-domain protein kinase CDPK isoform 5 (CPK5)	108
AT5G15730	AT5G15730	Protein kinase superfamily protein	0	108
AT5G63370	AT5G63370	Protein kinase superfamily protein	0	108
AT1G09840	SK41	shaggy-like protein kinase 41	0	107
AT5G19450	CPK8	calcium-dependent protein kinase 19	calcium-dependent protein kinase (CDPK19) mRNA, complete	107
AT3G19100	AT3G19100	Protein kinase superfamily protein	0	106
AT4G23150	CRK7	cysteine-rich RLK (RECEPTOR-like protein kinase) 7	Encodes a cysteine-rich receptor-like protein kinase.	106
AT5G26751	SK11	shaggy-related kinase 11	encodes a SHAGGY-related kinase involved in meristem organization.	106
AT1G67890	RAF11	PAS domain-containing protein tyrosine kinase family protein	Encodes a protein with similarity to RAF MAP kinases. Based on loss of function phenotype, RAF11 appears to be involved in mediating ABA responses such as dormancy and environmental stress. Expressed in most plant tissues but excluded from root tips and young leaves.	105
AT1G73670	MPK15	MAP kinase 15	member of MAP Kinase	105
AT5G41990	WNK8	with no lysine (K) kinase 8	Encodes a member of the WNK family (9 members in all) of protein kinases, the structural design of which is clearly distinct from those of other known protein kinases, such as receptor-like kinases and mitogen-activated protein kinases. Interacts specifically with and phosphorylates AtVHA-C, subunit C of the vacuolar H+-ATPase.	105
AT5G57610	AT5G57610	Protein kinase superfamily protein with octicosapeptide/Phox/Bem1p domain	0	105
AT2G01450	MPK17	MAP kinase 17	member of MAP Kinase	104
AT3G09440	AT3G09440	Heat shock protein 70 (Hsp 70) family protein	0	103
AT5G14720	AT5G14720	Protein kinase superfamily protein	0	103
AT3G46930	AT3G46930	Protein kinase superfamily protein	0	102
AT4G04490	CRK36	cysteine-rich RLK (RECEPTOR-like protein kinase) 36	Encodes a cysteine-rich receptor-like protein kinase.	99
AT4G08850	AT4G08850	Leucine-rich repeat receptor-like protein kinase family protein	0	99
AT1G24030	AT1G24030	Protein kinase superfamily protein	0	98
AT5G44290	AT5G44290	Protein kinase superfamily protein	0	98
AT1G70520	CRK2	cysteine-rich RLK (RECEPTOR-like protein kinase) 2	Encodes a cysteine-rich receptor-like protein kinase.	97
AT1G71530	AT1G71530	Protein kinase superfamily protein	0	97
AT5G49760	AT5G49760	Leucine-rich repeat protein kinase family protein	0	97
AT1G79570	AT1G79570	Protein kinase superfamily protein with octicosapeptide/Phox/Bem1p domain	0	96
AT3G59350	AT3G59350	Protein kinase superfamily protein	0	96
AT1G13350	AT1G13350	Protein kinase superfamily protein	0	95
AT5G58350	WNK4	with no lysine (K) kinase 4	Encodes a member of the WNK family (9 members in all) of protein kinases, the structural design of which is clearly distinct from those of other known protein kinases, such as receptor-like kinases and mitogen-activated protein kinases. Its transcription is under the control of circadian rhythms.	93
AT1G69790	AT1G69790	Protein kinase superfamily protein	0	92
AT3G17420	GPK1	glyoxysomal protein kinase 1	serine/threonine protein kinase-like protein	92
AT3G59700	HLECRK	lectin-receptor kinase	member of Receptor kinase-like protein family	92
AT1G17750	PEPR2	PEP1 receptor 2	Encodes PEPR2, a plasma membrane leucine-rich repeat receptor kinase functioning as a receptor for the Pep1 and Pep2 peptides. Pep1 and Pep2 are amino acids that induce the transcription of defense-related genes.	90
AT2G11520	CRCK3	calmodulin-binding receptor-like cytoplasmic kinase 3	high overall homology to CRCK1	90
AT3G45240	SNAK2	geminivirus rep interacting kinase 1	Encodes a geminivirus Rep interacting kinase (GRIK; GRIK1/AT3G45240, GRIK2/AT5G60550). GRIKs are SnRK1 (SNF1-related kinases) activating kinases. Both GRIKs specifically bind to the SnRK1 catalytic subunit and phosphorylate the equivalent threonine residue in its activation loop in vitro.	88
AT5G42020	BIP2	Heat shock protein 70 (Hsp 70) family protein	Luminal binding protein (BiP2) involved in polar nuclei fusion during proliferation of endosperm nuclei.	87
AT4G18250	AT4G18250	receptor serine/threonine kinase, putative	0	86
AT5G18500	AT5G18500	Protein kinase superfamily protein	0	86
AT5G28540	BIP1	heat shock protein 70 (Hsp 70) family protein	Encodes the luminal binding protein BiP, an ER-localized member of the HSP70 family. BiP is composed of an N-terminal ATP binding domain and a C-terminal domain that binds to hydrophobic patches on improperly/incompletely folded proteins in an ATP-dependent manner. Involved in polar nuclei fusion during proliferation of endosperm nuclei.	85
AT1G53750	RPT1A	regulatory particle triple-A 1A	26S proteasome AAA-ATPase subunit RPT1a (RPT1a) mRNA,	84
AT1G67720	AT1G67720	Leucine-rich repeat protein kinase family protein	0	84
AT1G16110	WAKL6	wall associated kinase-like 6	WAK-like kinase	82
AT1G56070	LOS1	Ribosomal protein S5/Elongation factor G/III/V family protein	encodes a translation elongation factor 2-like protein that is involved in cold-induced translation. Mutations in this gene specifically blocks low temperature-induced transcription of cold-responsive genes but induces the expression of CBF genes and mutants carrying the recessive mutations fail to acclimate to cold and is freezing sensitive.	82
AT5G25930	AT5G25930	Protein kinase family protein with leucine-rich repeat domain	0	82
AT1G79680	WAKL10	WALL ASSOCIATED KINASE (WAK)-LIKE 10	0	81
AT5G60900	RLK1	receptor-like protein kinase 1	Encodes a receptor-like protein kinase.	81
AT1G16260	AT1G16260	Wall-associated kinase family protein	0	79
AT1G21590	AT1G21590	Protein kinase protein with adenine nucleotide alpha hydrolases-like domain	0	78
AT1G61360	AT1G61360	S-locus lectin protein kinase family protein	0	78
AT1G74360	AT1G74360	Leucine-rich repeat protein kinase family protein	0	78
AT3G13380	BRL3	BRI1-like 3	Similar to BRI, brassinosteroid receptor protein.	78
AT1G11330	AT1G11330	S-locus lectin protein kinase family protein	0	77
AT5G56030	HSP90.2	heat shock protein 81-2	A member of heat shock protein 90 (HSP90) gene family. Expressed in all tissues and abundant in root apical meristem, pollen and tapetum. Expression is NOT heat-induced but induced by IAA and NaCl. Interacts with HsfA1d in the cytosol and the nucleus and negatively regulates HsfA1d. Did not bind to AtHsfA4c.	76
AT1G21270	WAK2	wall-associated kinase 2	cytoplasmic serine/threonine protein kinase induced by salicylic acid. mutant plants exhibit a loss of cell expansion and dependence on sugars and salts for seedling growth, affecting the expression and activity of vacuolar invertase.	75
AT1G17230	AT1G17230	Leucine-rich receptor-like protein kinase family protein	0	75
AT5G58940	CRCK1	calmodulin-binding receptor-like cytoplasmic kinase 1	Arabidopsis thaliana calmodulin-binding receptor-like kinase mRNA	75
AT1G65800	RK2	receptor kinase 2	encodes a putative receptor-like serine/threonine protein kinases that is similar to brassica self-incompatibility (S) locus. expressed in specifically in cotyledons, leaves, and sepals, in correlation with the maturation of these structures.	74
AT4G21390	B120	S-locus lectin protein kinase family protein	0	74
AT4G31110	AT4G31110	Wall-associated kinase family protein	0	74
AT5G09590	HSC70-5	mitochondrial HSO70 2	heat shock protein 70 (Hsc70-5); nuclear	74
AT5G67340	PUB2	ARM repeat superfamily protein	0	74
AT3G22420	WNK2	with no lysine (K) kinase 2	Encodes a member of the WNK family (9 members in all) of protein kinases, the structural design of which is clearly distinct from those of other known protein kinases, such as receptor-like kinases and mitogen-activated protein kinases. Its transcription is under the control of circadian rhythms.	73
AT4G00700	AT4G00700	C2 calcium/lipid-binding plant phosphoribosyltransferase family protein	0	73
AT5G06740	AT5G06740	Concanavalin A-like lectin protein kinase family protein	0	73
AT1G21240	WAK3	wall associated kinase 3	encodes a wall-associated kinase	72
AT3G27560	ATN1	Protein kinase superfamily protein	encodes a protein with kinase domains, including catalytic domains for serine/threonine as well as tyrosine kinases. a member of multi-gene family and is expressed in all tissues examined.	72
AT1G20260	VAB3	ATPase, V1 complex, subunit B protein	One of three genes encoding the vacuolar ATP synthase subunit B1. The protein binds to and co-localizes with F-actin, bundles F-actin to form higher-order structure, and stabilizes actin filaments in vitro. The mRNA is cell-to-cell mobile.	71
AT1G29940	NRPA2	nuclear RNA polymerase A2	Encodes a subunit of RNA polymerase 1 (aka RNA polymerase A).	71
AT1G43170	ARP1	ribosomal protein 1	Encodes a cytoplasmic ribosomal protein.	71
AT3G46040	RPS15AD	ribosomal protein S15A D	Regulated by TCP20.	71
AT5G16750	TOZ	Transducin family protein / WD-40 repeat family protein	Encodes a nucleolar localized WD-40 repeat protein that is preferentially expressed in dividing cells and is required for regulated division planes and embryo development.	71
