# Supplementary material for: DDM1-mediated gene body DNA methylation is associated with inducible activation of defense-related genes in Arabidopsis
Source: Genome Biol. 2023 May 5;24:106. doi: 10.1186/s13059-023-02952-7 (PMC10161647; doi:10.1186/s13059-023-02952-7)
Supplement: Supplementary file 4 — Additional file 4: Table S1. Primers used for RT-qPCR and ChIP-qPCR. [file 13059_2023_2952_MOESM4_ESM.xlsx]

## Sheet: Sheet1
Supplemental Table 1. Primers used for RT-qPCR and ChIP-qPCR
RT-qPCR
WRKY29	LP	GGCGTAAATACGGGCAGAAAC
	RP	TTAAGGTTGGTTTGGGTTGGG
WRKY70	LP	AACGCAGAAACTCCCAAGAGC
	RP	CCACCTCCAAACACCATGAGA
WRKY75	LP	AAAAGCGTGGAGTCGTCGAAAAAGA
	RP	TGCGAATGCACTCCTTCGTAGGTT
UBQ1	LP	CTGCAGGAAGAAGAAGTGTGG
	RP	AAGCAAGAATCTTCCGTAATCG
AAO3	LP	GTGGACACAATCCCAAAACAC
	RP	TCAGGGTAGTCCCGTGTAATG
AT1G61690	LP	AAACCAAACCCAGTGAAGGAG
	RP	AAAAACTTCCGACTCTCGTCAG
ZAR1	LP	ACCAGCTCCATGAGCTTTCTC
	RP	TCAGGTTCTGTGCAATGGTG
NPR1	LP	CCATGATGGTGTTACAGAGTTGC
	RP	CACGCCCACTCAGTGTTCTCT
GPK1	LP	AGAACGCAGAGACGCATAGAG
	RP	AAAGGAGGGTCCATGTTTCTG
CPK4	LP	TCAAGTCTCTTATGGATGCGG
	RP	CCTCATAGTTCTGCTCCTCCC
KIN11	LP	ATCATTGAGGATGACTGTGCC
	RP	TCCAGGTATATAAAAGTAACCCGG
AT1G17230	LP	GAGGGGATCTAGTCAATTGGG
	RP	CTTCAAGGTGATGCGACAAAG
BRL3	LP	CTTGTGGGATGGGCTAAACAG
	RP	TCAGTAACACCAAAAATAGGACG
ChIP-qPCR
GPK1	1-LP	TCCTGTAACTCAAAGCCCTCG
	1-RP	AAATGTGACCCAACCAGGGG
	2-LP	TCACAAAGGGCATCTCACTTGG
	2-RP	CTCTATGCACCACTTTTGGCTC
	3-LP	CAAGTGGCTCGAATGCTTGA
	3-RP	GCTTTCTCTATGCGTCTCTGC
BRL3	1-LP	GAAACGGTGGTCTTACCGGA
	1-RP	AGGTGGAGAAAACGTAATCCACT
	2-LP	CCGGAGAGCATTTGTGTTGA
	2-RP	GAATTGTTCCCGAGTTGCAGA
	3-LP	AGAGCCTTCCGACATCTGGT
	3-RP	CCATCAGCCAGTTTAGCCTTG
AT1G17230	1-LP	GCGAAATTGAGACAGCTCCG
	1-RP	ACCAGATAGACGGTTTTGCCA
	2-LP	AATCAACGGTTCGCAAAGGC
	2-RP	CCACGAGGCCTTGATATGTGA
	3-LP	GCTCGGGGATCAAGTAGCC
	3-RP	TGACTTCAAGGTGATGCGACA
KIN11	1-LP	TGTCGGTGGTTCTTGTCAGTT
	1-RP	TGATCCATTTCCTGTGTCCCAA
	2-LP	ACGCAACAGAACACAAAACGAT
	2-RP	ACTGTTGTCTCCTGAAACTCGG
	3-LP	ACATTCGTAGAATTGTGCTGGAG
	3-RP	TCCCGGGCTTTGTATAGCTG
